# Supplementary material for: Returned Rate and Changed Patterns of Systemic Antibiotic Use in Ambulatory Care in Hungary after the Pandemic—A Longitudinal Ecological Study
Source: Antibiotics (Basel). 2024 Sep 5;13(9):848. doi: 10.3390/antibiotics13090848 (PMC11429041; doi:10.3390/antibiotics13090848)
Supplement: Supplementary file 1 [file antibiotics-13-00848-s001.zip]

Archive with 1 entries (1 files):
- antibiotics-3144601-supplementary.pdf
